# Supplementary material for: Description of Anoplophora fanjingensis sp. n. (Coleoptera, Cerambycidae, Lamiinae) from southwest China
Source: Biodivers Data J. 2020 Oct 13;8:e51752. doi: 10.3897/BDJ.8.e51752 (PMC7575640; doi:10.3897/BDJ.8.e51752)
Supplement: XML Treatment for Anoplophora fanjingensis [file BDJ.8.e51752-treatment1.xml]

<!DOCTYPE tp:taxon-treatment
  PUBLIC "-//TaxonX//DTD Taxonomic Treatment Publishing DTD v0 20100105//EN" "tax-treatment-NSO.dtd">
<tp:taxon-treatment xmlns:tp="http://www.plazi.org/taxpub"><tp:treatment-meta><mixed-citation publication-type="journal"><person-group><name><surname>Yang</surname><given-names>Shulin</given-names></name><name><surname>Yang</surname><given-names>Weicheng</given-names></name><name><surname>Tian</surname><given-names>Yu</given-names></name></person-group><article-title>Description of <italic><tp:taxon-name><tp:taxon-name-part taxon-name-part-type="genus" reg="Anoplophora">Anoplophora</tp:taxon-name-part> <tp:taxon-name-part taxon-name-part-type="species" reg="fanjingensis">fanjingensis</tp:taxon-name-part></tp:taxon-name></italic> sp. n. (<tp:taxon-name><tp:taxon-name-part taxon-name-part-type="order">Coleoptera</tp:taxon-name-part></tp:taxon-name>, <tp:taxon-name><tp:taxon-name-part taxon-name-part-type="family">Cerambycidae</tp:taxon-name-part></tp:taxon-name>, <tp:taxon-name><tp:taxon-name-part taxon-name-part-type="subfamily">Lamiinae</tp:taxon-name-part></tp:taxon-name>) from southwest China</article-title><source>Biodivers Data J</source><day>13</day><month>10</month><year>2020</year><volume>8</volume><pub-id pub-id-type="doi">10.3897/BDJ.8.e51752</pub-id></mixed-citation></tp:treatment-meta><tp:nomenclature><tp:taxon-name><object-id xmlns:xlink="http://www.w3.org/1999/xlink" content-type="arpha" xlink:type="simple">831F60F7-D217-515B-9BFB-7FA3D5F33C0F</object-id><tp:taxon-name-part taxon-name-part-type="genus">Anoplophora</tp:taxon-name-part> <tp:taxon-name-part taxon-name-part-type="species">fanjingensis</tp:taxon-name-part><object-id xmlns:xlink="http://www.w3.org/1999/xlink" content-type="zoobank" xlink:type="simple" object-id-type="ZooBank">F5ADCAD9-3DA0-4DB5-BA64-970355D694E6</object-id></tp:taxon-name><tp:taxon-authority>Yang, Yang and Tian, 2020</tp:taxon-authority><tp:taxon-status xmlns:xlink="http://www.w3.org/1999/xlink" xlink:type="simple">sp. n.</tp:taxon-status></tp:nomenclature><tp:treatment-sec sec-type="materials"><title>Materials</title><list list-type="alpha-lower" list-content="occurrences"><list-item><p><bold>Type status:</bold> <named-content xmlns:xlink="http://www.w3.org/1999/xlink" content-type="dwc:typeStatus" xlink:type="simple">Holotype</named-content>. <bold>Occurrence:</bold> recordedBy: <named-content xmlns:xlink="http://www.w3.org/1999/xlink" content-type="dwc:recordedBy" xlink:type="simple">Boyang Li</named-content>; individualCount: <named-content xmlns:xlink="http://www.w3.org/1999/xlink" content-type="dwc:individualCount" xlink:type="simple">1</named-content>; sex: <named-content xmlns:xlink="http://www.w3.org/1999/xlink" content-type="dwc:sex" xlink:type="simple">male</named-content>; <bold>Location:</bold> country: <named-content xmlns:xlink="http://www.w3.org/1999/xlink" content-type="dwc:country" xlink:type="simple">China</named-content>; stateProvince: <named-content xmlns:xlink="http://www.w3.org/1999/xlink" content-type="dwc:stateProvince" xlink:type="simple">Guizhou</named-content>; county: <named-content xmlns:xlink="http://www.w3.org/1999/xlink" content-type="dwc:county" xlink:type="simple">Jiangkou</named-content>; locality: <named-content xmlns:xlink="http://www.w3.org/1999/xlink" content-type="dwc:locality" xlink:type="simple">Huixiangping, Mount Fanjing</named-content>; verbatimElevation: <named-content xmlns:xlink="http://www.w3.org/1999/xlink" content-type="dwc:verbatimElevation" xlink:type="simple">ca. 1700 m</named-content>; verbatimLatitude: <named-content xmlns:xlink="http://www.w3.org/1999/xlink" content-type="dwc:verbatimLatitude" xlink:type="simple">27°54.18’ N</named-content>; verbatimLongitude: <named-content xmlns:xlink="http://www.w3.org/1999/xlink" content-type="dwc:verbatimLongitude" xlink:type="simple">108°42.40’ E</named-content>; <bold>Event:</bold> year: <named-content xmlns:xlink="http://www.w3.org/1999/xlink" content-type="dwc:year" xlink:type="simple">2017</named-content>; month: <named-content xmlns:xlink="http://www.w3.org/1999/xlink" content-type="dwc:month" xlink:type="simple">7</named-content>; day: <named-content xmlns:xlink="http://www.w3.org/1999/xlink" content-type="dwc:day" xlink:type="simple">6-14</named-content></p></list-item><list-item><p><bold>Type status:</bold> <named-content xmlns:xlink="http://www.w3.org/1999/xlink" content-type="dwc:typeStatus" xlink:type="simple">Paratype</named-content>. <bold>Occurrence:</bold> recordedBy: <named-content xmlns:xlink="http://www.w3.org/1999/xlink" content-type="dwc:recordedBy" xlink:type="simple">Boyan Li</named-content>; individualCount: <named-content xmlns:xlink="http://www.w3.org/1999/xlink" content-type="dwc:individualCount" xlink:type="simple">1</named-content>; sex: <named-content xmlns:xlink="http://www.w3.org/1999/xlink" content-type="dwc:sex" xlink:type="simple">female</named-content>; <bold>Location:</bold> country: <named-content xmlns:xlink="http://www.w3.org/1999/xlink" content-type="dwc:country" xlink:type="simple">China</named-content>; stateProvince: <named-content xmlns:xlink="http://www.w3.org/1999/xlink" content-type="dwc:stateProvince" xlink:type="simple">Guizhou</named-content>; county: <named-content xmlns:xlink="http://www.w3.org/1999/xlink" content-type="dwc:county" xlink:type="simple">Jiangkou</named-content>; locality: <named-content xmlns:xlink="http://www.w3.org/1999/xlink" content-type="dwc:locality" xlink:type="simple">Huixiangping, Mount Fanjing</named-content>; verbatimElevation: <named-content xmlns:xlink="http://www.w3.org/1999/xlink" content-type="dwc:verbatimElevation" xlink:type="simple">ca. 1700 m</named-content>; verbatimLatitude: <named-content xmlns:xlink="http://www.w3.org/1999/xlink" content-type="dwc:verbatimLatitude" xlink:type="simple">27°54.18’ N</named-content>; verbatimLongitude: <named-content xmlns:xlink="http://www.w3.org/1999/xlink" content-type="dwc:verbatimLongitude" xlink:type="simple">108°42.40’ E</named-content>; <bold>Event:</bold> year: <named-content xmlns:xlink="http://www.w3.org/1999/xlink" content-type="dwc:year" xlink:type="simple">2016</named-content>; month: <named-content xmlns:xlink="http://www.w3.org/1999/xlink" content-type="dwc:month" xlink:type="simple">6</named-content>; day: <named-content xmlns:xlink="http://www.w3.org/1999/xlink" content-type="dwc:day" xlink:type="simple">20</named-content></p></list-item><list-item><p><bold>Type status:</bold> <named-content xmlns:xlink="http://www.w3.org/1999/xlink" content-type="dwc:typeStatus" xlink:type="simple">Paratype</named-content>. <bold>Occurrence:</bold> recordedBy: <named-content xmlns:xlink="http://www.w3.org/1999/xlink" content-type="dwc:recordedBy" xlink:type="simple">Boyan Li</named-content>; individualCount: <named-content xmlns:xlink="http://www.w3.org/1999/xlink" content-type="dwc:individualCount" xlink:type="simple">1</named-content>; sex: <named-content xmlns:xlink="http://www.w3.org/1999/xlink" content-type="dwc:sex" xlink:type="simple">male</named-content>; <bold>Location:</bold> country: <named-content xmlns:xlink="http://www.w3.org/1999/xlink" content-type="dwc:country" xlink:type="simple">China</named-content>; stateProvince: <named-content xmlns:xlink="http://www.w3.org/1999/xlink" content-type="dwc:stateProvince" xlink:type="simple">Guizhou</named-content>; county: <named-content xmlns:xlink="http://www.w3.org/1999/xlink" content-type="dwc:county" xlink:type="simple">Jiangkou</named-content>; locality: <named-content xmlns:xlink="http://www.w3.org/1999/xlink" content-type="dwc:locality" xlink:type="simple">Huixiangping, Mount Fanjing</named-content>; verbatimElevation: <named-content xmlns:xlink="http://www.w3.org/1999/xlink" content-type="dwc:verbatimElevation" xlink:type="simple">ca. 1700 m</named-content>; verbatimLatitude: <named-content xmlns:xlink="http://www.w3.org/1999/xlink" content-type="dwc:verbatimLatitude" xlink:type="simple">27°54.18’ N</named-content>; verbatimLongitude: <named-content xmlns:xlink="http://www.w3.org/1999/xlink" content-type="dwc:verbatimLongitude" xlink:type="simple">108°42.40’ E</named-content>; <bold>Event:</bold> year: <named-content xmlns:xlink="http://www.w3.org/1999/xlink" content-type="dwc:year" xlink:type="simple">2016</named-content>; month: <named-content xmlns:xlink="http://www.w3.org/1999/xlink" content-type="dwc:month" xlink:type="simple">6</named-content>; day: <named-content xmlns:xlink="http://www.w3.org/1999/xlink" content-type="dwc:day" xlink:type="simple">25</named-content></p></list-item></list></tp:treatment-sec><tp:treatment-sec sec-type="Description"><title>Description</title><p><bold>Male</bold>: black, body length, male (Fig. <xref ref-type="fig" rid="F6009956">1</xref><xref ref-type="fig" rid="F6009965">a</xref>) 26.4—27.4 mm (n = 2), humeral width, 9.2—9.4 mm. Elytra with purple to green metallic iridescent sheen.</p><p>Head: with sparse small punctures on the base of antennal tubercles and genae. Punctures denser on the antennal tubercles than those on the genae (Fig. <xref ref-type="fig" rid="F6010876">2</xref><xref ref-type="fig" rid="F6010881">a</xref>). Antennae exceed apex of elytra by about 5 antennomeres. Antennae coated with appressed short pale hairs. Scape cicatrix strong and with conspicuous coarse pits and sculptures. Eyes deeply emarginate, lower lobe as high as gena. Frons with a shallow middle groove that extends to the vertex. Labrum trapezoidal (Fig. <xref ref-type="fig" rid="F5539573">3</xref>c), wider at apex than at the base, with setae on apical half. Clypeus membranous, without setae (except for the anterior margin of frons) or apparent punctations. Maxilla (Fig. <xref ref-type="fig" rid="F5539573">3</xref>b) with palpi 5-segmented; apical palpomere conical; second palpomere short and strongly constricted at basal one third. Third palpomere clubbed. Fourth maxillary palpomere constricted at basal one fifth, then gradually inflated towards apex, about 1.5 times as wide at apical than at base. Labium (Fig. <xref ref-type="fig" rid="F5539573">3</xref>d) with palpi 4-segmented; apical palpomere football shaped, inflated at middle; penultimate palpomere inflated, about 1.6 times as wide at widest point as at base. Mandible (Fig. <xref ref-type="fig" rid="F5539573">3</xref>a) large, triangular, articulation prominent, cutting surface sharp, unserrated and crescent-shaped.</p><p>Thorax: pronotum black and shiny, with a weak posterior callus, but without distinct anterior and lateral calli. Anterior and posterior transverse constrictions present. Posterior transverse constriction more conspicuous than the anterior one. Glabrous dorsally, with sparse long black hairs laterally at anterior of and posterior of the pronotal spine. Coating with fine appressed hairs ventrally. With fringe of pale hairs at pronotal margin. Lateral pronotal spine strong, thickened at the base, with acute and slightly posteriorly curved apex. Procoxal cavity moderately open laterally and closed posteriorly. Mesosterna covered by numerous appressed black hairs. Scutellum glabrous, triangle-shaped with posterior apex slightly rounded (Fig. <xref ref-type="fig" rid="F5539573">3</xref>e). Mesepimeron contacts mesocoxa fully. Mesosternal intercoxal process covered with sparse long black hairs and with a weak ventral projection. Anterior projection not developed. Metasternum and metepisternum black, sparsely punctured and with appressed long black hairs.</p><p>Elytra: Black with purple to green iridescent sheen. Four to five small patches of indistinct pale pubescence on each elytron. Two of them on the H4 macula and I1 macula <xref ref-type="bibr" rid="B5539905">Lingafelter and Hoebeke (2002)</xref>. Two small maculae on the outer margin of elytron, next to H4 and I1, respectively. The last one is small and roughly at apical 1/3 of elytron, nearly to outer margin. No erect hairs present. No granules at the base. Humeri developed. Outer margin of elytron slightly constricted at basal 1/4. Apex rounded. Sparse black hairs on the edge of elytron, denser and forming a cluster at sutural apex.</p><p>Legs: black with pubescence on tarsomeres 1—3 and tibiae. Pale pubescence on dorsal tarsomeres 1—3. Appressed short pubescence on femora, denser on the ventral side, colour of the pubescence paler. Femora cylindrical, short; metafemur extending to posterior margin of third ventrite.</p><p>Abdomen: black with coating of appressed pale setae. The apex of terminal ventrite with a shallow middle notch and a fringe of dense hairs (Fig. <xref ref-type="fig" rid="F5539585">5</xref>a).</p><p>Male genitalia (Fig. <xref ref-type="fig" rid="F5539577">4</xref>): parameres converging and touching before apices. Part of apical setae of paramere at least half length of paramere. The ventral apex of median lobe broadly rounded and tongue shaped. Median lobe slightly arcuate from lateral view. The eighth tergite transverse at base, gradually constricted towards apex. Not narrow to a point, but with a middle notch. Densely fringed at apical margin. The eighth sternite transverse, with an arcuate apical margin, with sparse pale hairs in the middle of apical half.</p><p><bold>Female</bold> (Fig. <xref ref-type="fig" rid="F6009956">1</xref><xref ref-type="fig" rid="F6009966">b</xref>,Fig. <xref ref-type="fig" rid="F6010876">2</xref><xref ref-type="fig" rid="F6010882">b</xref>): body length, 31.8 mm; humeral width, 11.1 mm. Antennae with about 4 antennomeres exceeding apex of elytra, bluish hairs on the antennae, blue to green metallic iridescent sheen on the elytra, bluish pubescence on dorsal tarsomeres 1—3, weakly developed anterior projection of the mesosternal intercoxal process and middle notch at apex of terminal ventrite present (Fig. <xref ref-type="fig" rid="F5539585">5</xref>b).</p><sec sec-type="Remarks"><title>Remarks</title><p>Characters of female are generally similar to male for the new species. Sexual dimorphism is exhibited in the following aspects. Body size of female is larger than body size of male. The antenna of female is with about 4 antennomeres exceeding apex of elytra (about 5 antennomeres in male). Hairs on the antennae and the dorsal tarsomeres 1—3 of female are bluish, while pale in male. Metallic iridescent sheen on the elytra of female is blue to green, while purple to green in male. Anterior projection of the mesosternal intercoxal process is weakly developed in female, but not developed in male. Middle notch at apex of terminal ventrite of female is deeper than that of male.</p></sec></tp:treatment-sec><tp:treatment-sec sec-type="Diagnosis"><title>Diagnosis</title><p><italic><tp:taxon-name><tp:taxon-name-part taxon-name-part-type="genus" reg="Anoplophora">Anoplophora</tp:taxon-name-part> <tp:taxon-name-part taxon-name-part-type="species" reg="fanjingensis">fanjingensis</tp:taxon-name-part></tp:taxon-name></italic> sp. n., can be distinguished from most of its congeners by the non-annulated antennae, the pronotum with only one indistinct posterior callus and the metallic iridescent sheen on elytra. <italic><tp:taxon-name><tp:taxon-name-part taxon-name-part-type="genus" reg="Anoplophora">Anoplophora</tp:taxon-name-part> <tp:taxon-name-part taxon-name-part-type="species" reg="chiangi">chiangi</tp:taxon-name-part></tp:taxon-name></italic> Hua &amp; Zhang, 1991 (Fig. <xref ref-type="fig" rid="F6009956">1</xref><xref ref-type="fig" rid="F6009968">d</xref>) and <italic><tp:taxon-name><tp:taxon-name-part taxon-name-part-type="genus" reg="Anoplophora">Anoplophora</tp:taxon-name-part> <tp:taxon-name-part taxon-name-part-type="species" reg="leechi">leechi</tp:taxon-name-part></tp:taxon-name></italic> (Gahan, 1888) (Fig. <xref ref-type="fig" rid="F6009956">1</xref><xref ref-type="fig" rid="F6009967">c</xref>) are the most similar species to <italic><tp:taxon-name><tp:taxon-name-part taxon-name-part-type="genus" reg="Anoplophora">A.</tp:taxon-name-part> <tp:taxon-name-part taxon-name-part-type="species" reg="fanjingensis">fanjingensis</tp:taxon-name-part></tp:taxon-name></italic> sp. n., but they both lack the metallic iridescent sheen on the elytra. Furthermore, <italic><tp:taxon-name><tp:taxon-name-part taxon-name-part-type="genus" reg="Anoplophora">A.</tp:taxon-name-part> <tp:taxon-name-part taxon-name-part-type="species" reg="chiangi">chiangi</tp:taxon-name-part></tp:taxon-name></italic> has annuli on the antennae and pronounced granules at the base of the elytra. <italic><tp:taxon-name><tp:taxon-name-part taxon-name-part-type="genus" reg="Anoplophora">Anoplophora</tp:taxon-name-part> <tp:taxon-name-part taxon-name-part-type="species" reg="leechi">leechi</tp:taxon-name-part></tp:taxon-name></italic> lacks pubescence on the elytra. The pronotum of <italic><tp:taxon-name><tp:taxon-name-part taxon-name-part-type="genus" reg="Anoplophora">A.</tp:taxon-name-part> <tp:taxon-name-part taxon-name-part-type="species" reg="leechi">leechi</tp:taxon-name-part></tp:taxon-name></italic> has small calli near the base of pronotal spines while the pronotum of <italic><tp:taxon-name><tp:taxon-name-part taxon-name-part-type="genus" reg="Anoplophora">Anoplophora</tp:taxon-name-part> <tp:taxon-name-part taxon-name-part-type="species" reg="fanjingensis">fanjingensis</tp:taxon-name-part></tp:taxon-name></italic> sp. n. has only an indistinct posterior callus. The new species may appear as a dark form of <italic><tp:taxon-name><tp:taxon-name-part taxon-name-part-type="genus" reg="Anoplophora">Anoplophora</tp:taxon-name-part> <tp:taxon-name-part taxon-name-part-type="species" reg="albopicta">albopicta</tp:taxon-name-part></tp:taxon-name></italic> (Matsushita, 1933). However, <italic><tp:taxon-name><tp:taxon-name-part taxon-name-part-type="genus" reg="Anoplophora">A.</tp:taxon-name-part> <tp:taxon-name-part taxon-name-part-type="species" reg="albopicta">albopicta</tp:taxon-name-part></tp:taxon-name></italic> was described from Taiwan and has not been recorded in mainland China (<xref ref-type="bibr" rid="B5539924">Tavakilian and Chevillotte 2019</xref>). Based on the description and images of <italic><tp:taxon-name><tp:taxon-name-part taxon-name-part-type="genus" reg="Anoplophora">A.</tp:taxon-name-part> <tp:taxon-name-part taxon-name-part-type="species" reg="albopicta">albopicta</tp:taxon-name-part></tp:taxon-name></italic> presented by <xref ref-type="bibr" rid="B5539905">Lingafelter and Hoebeke (2002)</xref>, the characters of mesonotum, scutellum and calli on the pronotum of <italic><tp:taxon-name><tp:taxon-name-part taxon-name-part-type="genus" reg="Anoplophora">A.</tp:taxon-name-part> <tp:taxon-name-part taxon-name-part-type="species" reg="albopicta">albopicta</tp:taxon-name-part></tp:taxon-name></italic> are different from those of <italic><tp:taxon-name><tp:taxon-name-part taxon-name-part-type="genus" reg="Anoplophora">A.</tp:taxon-name-part> <tp:taxon-name-part taxon-name-part-type="species" reg="fanjingensis">fanjingensis</tp:taxon-name-part></tp:taxon-name></italic> sp. n. The mesonotum of <italic><tp:taxon-name><tp:taxon-name-part taxon-name-part-type="genus" reg="Anoplophora">A.</tp:taxon-name-part> <tp:taxon-name-part taxon-name-part-type="species" reg="fanjingensis">fanjingensis</tp:taxon-name-part></tp:taxon-name></italic> sp. n. (Fig. <xref ref-type="fig" rid="F5539573">3</xref>e) is pointed at the apical, but truncated in <italic><tp:taxon-name><tp:taxon-name-part taxon-name-part-type="genus" reg="Anoplophora">A.</tp:taxon-name-part> <tp:taxon-name-part taxon-name-part-type="species" reg="albopicta">albopicta</tp:taxon-name-part></tp:taxon-name></italic>. The apex of the scutellum of <italic><tp:taxon-name><tp:taxon-name-part taxon-name-part-type="genus" reg="Anoplophora">A.</tp:taxon-name-part> <tp:taxon-name-part taxon-name-part-type="species" reg="fanjingensis">fanjingensis</tp:taxon-name-part></tp:taxon-name></italic> sp. n. (Fig. <xref ref-type="fig" rid="F5539573">3</xref>e) is blunter than that of <italic><tp:taxon-name><tp:taxon-name-part taxon-name-part-type="genus" reg="Anoplophora">A.</tp:taxon-name-part> <tp:taxon-name-part taxon-name-part-type="species" reg="albopicta">albopicta</tp:taxon-name-part></tp:taxon-name></italic>. Furthermore, middle and anterior pronotal calli are evident in <italic><tp:taxon-name><tp:taxon-name-part taxon-name-part-type="genus" reg="Anoplophora">A.</tp:taxon-name-part> <tp:taxon-name-part taxon-name-part-type="species" reg="albopicta">albopicta</tp:taxon-name-part></tp:taxon-name></italic>, but not present in <italic><tp:taxon-name><tp:taxon-name-part taxon-name-part-type="genus" reg="Anoplophora">A.</tp:taxon-name-part> <tp:taxon-name-part taxon-name-part-type="species" reg="fanjingensis">fanjingensis</tp:taxon-name-part></tp:taxon-name></italic> sp. n. This is also the case when comparing <italic><tp:taxon-name><tp:taxon-name-part taxon-name-part-type="genus" reg="Anoplophora">A.</tp:taxon-name-part> <tp:taxon-name-part taxon-name-part-type="species" reg="fanjingensis">fanjingensis</tp:taxon-name-part></tp:taxon-name></italic> with <italic><tp:taxon-name><tp:taxon-name-part taxon-name-part-type="genus" reg="Anoplophora">Anoplophora</tp:taxon-name-part> <tp:taxon-name-part taxon-name-part-type="species" reg="tonkinea">tonkinea</tp:taxon-name-part></tp:taxon-name></italic> (Pic, 1907). Although the type of <italic><tp:taxon-name><tp:taxon-name-part taxon-name-part-type="genus" reg="Anoplophora">A.</tp:taxon-name-part> <tp:taxon-name-part taxon-name-part-type="species" reg="tonkinea">tonkinea</tp:taxon-name-part></tp:taxon-name></italic> is not available for examination, it was designated as <italic>incertae sedis</italic> by <xref ref-type="bibr" rid="B5539905">Lingafelter and Hoebeke (2002)</xref>. Furthermore, according to the original description (<xref ref-type="bibr" rid="B5539914">Pic 1907</xref>), <italic><tp:taxon-name><tp:taxon-name-part taxon-name-part-type="genus" reg="Anoplophora">A.</tp:taxon-name-part> <tp:taxon-name-part taxon-name-part-type="species" reg="tonkinea">tonkinea</tp:taxon-name-part></tp:taxon-name></italic> has multiple calli on the pronotum.</p></tp:treatment-sec><tp:treatment-sec sec-type="Etymology"><title>Etymology</title><p>The specific name refers to the collecting location, Mount Fanjing.</p></tp:treatment-sec><tp:treatment-sec><!--Section generated to contain objects referenced in tp:taxon-treatment.--><fig-group id="F6009956" position="float" orientation="portrait"><caption><p>Habitus of <italic><tp:taxon-name><tp:taxon-name-part taxon-name-part-type="genus" reg="Anoplophora">Anoplophora</tp:taxon-name-part></tp:taxon-name></italic> spp. <bold>a.</bold> <italic><tp:taxon-name><tp:taxon-name-part taxon-name-part-type="genus" reg="Anoplophora">A.</tp:taxon-name-part> <tp:taxon-name-part taxon-name-part-type="species" reg="fanjingensis">fanjingensis</tp:taxon-name-part></tp:taxon-name></italic> sp. n. male; <bold>b.</bold> <italic><tp:taxon-name><tp:taxon-name-part taxon-name-part-type="genus" reg="Anoplophora">A.</tp:taxon-name-part> <tp:taxon-name-part taxon-name-part-type="species" reg="fanjingensis">fanjingensis</tp:taxon-name-part></tp:taxon-name></italic> sp. n., female; <bold>c.</bold> <italic><tp:taxon-name><tp:taxon-name-part taxon-name-part-type="genus" reg="Anoplophora">A.</tp:taxon-name-part> <tp:taxon-name-part taxon-name-part-type="species" reg="leechi">leechi</tp:taxon-name-part></tp:taxon-name></italic>, male; <bold>d.</bold> <italic><tp:taxon-name><tp:taxon-name-part taxon-name-part-type="genus" reg="Anoplophora">A.</tp:taxon-name-part> <tp:taxon-name-part taxon-name-part-type="species" reg="chiangi">chiangi</tp:taxon-name-part></tp:taxon-name></italic>, holotype, female, photograph courtesy of Binglan Zhang at the Museum of Biology of Sun Yet-sen University. (scale bars: 10 mm) .</p></caption><fig id="F6009965" position="float" orientation="portrait"><object-id xmlns:xlink="http://www.w3.org/1999/xlink" content-type="arpha" xlink:type="simple">F8E9376B-0AD4-5B29-95FA-439BE7D56BDE</object-id><object-id xmlns:xlink="http://www.w3.org/1999/xlink" content-type="doi" xlink:type="simple">10.3897/BDJ.8.e51752.figure1a</object-id><label>Figure 1a.</label><graphic xmlns:xlink="http://www.w3.org/1999/xlink" xlink:href="bdj-08-e51752-g001_a.jpg" xlink:type="simple" position="float" orientation="portrait" id="oo_439416.jpg"><uri content-type="original_file" xlink:type="simple">https://binary.pensoft.net/fig/439416</uri></graphic></fig><fig id="F6009966" position="float" orientation="portrait"><object-id xmlns:xlink="http://www.w3.org/1999/xlink" content-type="arpha" xlink:type="simple">AF313DF5-FEEC-5091-8912-C38C2B71845F</object-id><object-id xmlns:xlink="http://www.w3.org/1999/xlink" content-type="doi" xlink:type="simple">10.3897/BDJ.8.e51752.figure1b</object-id><label>Figure 1b.</label><graphic xmlns:xlink="http://www.w3.org/1999/xlink" xlink:href="bdj-08-e51752-g001_b.jpg" xlink:type="simple" position="float" orientation="portrait" id="oo_439417.jpg"><uri content-type="original_file" xlink:type="simple">https://binary.pensoft.net/fig/439417</uri></graphic></fig><fig id="F6009967" position="float" orientation="portrait"><object-id xmlns:xlink="http://www.w3.org/1999/xlink" content-type="arpha" xlink:type="simple">C409B425-7743-57DE-ACE2-531A89B80789</object-id><object-id xmlns:xlink="http://www.w3.org/1999/xlink" content-type="doi" xlink:type="simple">10.3897/BDJ.8.e51752.figure1c</object-id><label>Figure 1c.</label><graphic xmlns:xlink="http://www.w3.org/1999/xlink" xlink:href="bdj-08-e51752-g001_c.jpg" xlink:type="simple" position="float" orientation="portrait" id="oo_439418.jpg"><uri content-type="original_file" xlink:type="simple">https://binary.pensoft.net/fig/439418</uri></graphic></fig><fig id="F6009968" position="float" orientation="portrait"><object-id xmlns:xlink="http://www.w3.org/1999/xlink" content-type="arpha" xlink:type="simple">895845F3-8A98-5157-AF01-8A81D5C68504</object-id><object-id xmlns:xlink="http://www.w3.org/1999/xlink" content-type="doi" xlink:type="simple">10.3897/BDJ.8.e51752.figure1d</object-id><label>Figure 1d.</label><graphic xmlns:xlink="http://www.w3.org/1999/xlink" xlink:href="bdj-08-e51752-g001_d.jpg" xlink:type="simple" position="float" orientation="portrait" id="oo_439419.jpg"><uri content-type="original_file" xlink:type="simple">https://binary.pensoft.net/fig/439419</uri></graphic></fig></fig-group><fig id="F6009965" position="float" orientation="portrait"><object-id xmlns:xlink="http://www.w3.org/1999/xlink" content-type="arpha" xlink:type="simple">F8E9376B-0AD4-5B29-95FA-439BE7D56BDE</object-id><object-id xmlns:xlink="http://www.w3.org/1999/xlink" content-type="doi" xlink:type="simple">10.3897/BDJ.8.e51752.figure1a</object-id><label>Figure 1a.</label><graphic xmlns:xlink="http://www.w3.org/1999/xlink" xlink:href="bdj-08-e51752-g001_a.jpg" xlink:type="simple" position="float" orientation="portrait" id="oo_439416.jpg"><uri content-type="original_file" xlink:type="simple">https://binary.pensoft.net/fig/439416</uri></graphic></fig><fig-group id="F6010876" position="float" orientation="portrait"><caption><p>Head of <italic><tp:taxon-name><tp:taxon-name-part taxon-name-part-type="genus" reg="Anoplophora">A.</tp:taxon-name-part> <tp:taxon-name-part taxon-name-part-type="species" reg="fanjingensis">fanjingensis</tp:taxon-name-part></tp:taxon-name></italic> sp. n. (front view, not to scale). <bold>a.</bold> male; <bold>b.</bold> female.</p></caption><fig id="F6010881" position="float" orientation="portrait"><object-id xmlns:xlink="http://www.w3.org/1999/xlink" content-type="arpha" xlink:type="simple">63F0D777-D359-59F1-ADF0-788D57D21A0E</object-id><object-id xmlns:xlink="http://www.w3.org/1999/xlink" content-type="doi" xlink:type="simple">10.3897/BDJ.8.e51752.figure2a</object-id><label>Figure 2a.</label><graphic xmlns:xlink="http://www.w3.org/1999/xlink" xlink:href="bdj-08-e51752-g002_a.jpg" xlink:type="simple" position="float" orientation="portrait" id="oo_439898.jpg"><uri content-type="original_file" xlink:type="simple">https://binary.pensoft.net/fig/439898</uri></graphic></fig><fig id="F6010882" position="float" orientation="portrait"><object-id xmlns:xlink="http://www.w3.org/1999/xlink" content-type="arpha" xlink:type="simple">78E93BA6-35CB-5561-9580-DA7FF7AE1B81</object-id><object-id xmlns:xlink="http://www.w3.org/1999/xlink" content-type="doi" xlink:type="simple">10.3897/BDJ.8.e51752.figure2b</object-id><label>Figure 2b.</label><graphic xmlns:xlink="http://www.w3.org/1999/xlink" xlink:href="bdj-08-e51752-g002_b.jpg" xlink:type="simple" position="float" orientation="portrait" id="oo_439899.jpg"><uri content-type="original_file" xlink:type="simple">https://binary.pensoft.net/fig/439899</uri></graphic></fig></fig-group><fig id="F6010881" position="float" orientation="portrait"><object-id xmlns:xlink="http://www.w3.org/1999/xlink" content-type="arpha" xlink:type="simple">63F0D777-D359-59F1-ADF0-788D57D21A0E</object-id><object-id xmlns:xlink="http://www.w3.org/1999/xlink" content-type="doi" xlink:type="simple">10.3897/BDJ.8.e51752.figure2a</object-id><label>Figure 2a.</label><graphic xmlns:xlink="http://www.w3.org/1999/xlink" xlink:href="bdj-08-e51752-g002_a.jpg" xlink:type="simple" position="float" orientation="portrait" id="oo_439898.jpg"><uri content-type="original_file" xlink:type="simple">https://binary.pensoft.net/fig/439898</uri></graphic></fig><fig id="F5539573" position="float" orientation="portrait"><object-id xmlns:xlink="http://www.w3.org/1999/xlink" content-type="arpha" xlink:type="simple">A068843C-6D96-5F83-B0B6-108FCB9C8B99</object-id><object-id xmlns:xlink="http://www.w3.org/1999/xlink" content-type="doi" xlink:type="simple">10.3897/BDJ.8.e51752.figure3</object-id><label>Figure 3.</label><caption><p>Mouthparts and mesonotum-scutellum of <italic><tp:taxon-name><tp:taxon-name-part taxon-name-part-type="genus" reg="Anoplophora">A.</tp:taxon-name-part> <tp:taxon-name-part taxon-name-part-type="species" reg="fanjingensis">fanjingensis</tp:taxon-name-part></tp:taxon-name></italic> sp. n. <bold>a.</bold> mandible; <bold>b.</bold> maxilla; <bold>c.</bold> labrum; <bold>d.</bold> labium; <bold>e.</bold> mesonotum-scutellum.</p></caption><graphic xmlns:xlink="http://www.w3.org/1999/xlink" xlink:href="bdj-08-e51752-g003.jpg" position="float" id="oo_383224.jpg" orientation="portrait" xlink:type="simple"><uri content-type="original_file" xlink:type="simple">https://binary.pensoft.net/fig/383224</uri></graphic></fig><fig id="F5539585" position="float" orientation="portrait"><object-id xmlns:xlink="http://www.w3.org/1999/xlink" content-type="arpha" xlink:type="simple">D03C452C-4ACA-517B-88A2-6F54C8609B1C</object-id><object-id xmlns:xlink="http://www.w3.org/1999/xlink" content-type="doi" xlink:type="simple">10.3897/BDJ.8.e51752.figure5</object-id><label>Figure 5.</label><caption><p>Last visable sternite of <italic><tp:taxon-name><tp:taxon-name-part taxon-name-part-type="genus" reg="Anoplophora">A.</tp:taxon-name-part> <tp:taxon-name-part taxon-name-part-type="species" reg="fanjingensis">fanjingensis</tp:taxon-name-part></tp:taxon-name></italic> sp. n. <bold>a.</bold> male; <bold>b.</bold> female.</p></caption><graphic xmlns:xlink="http://www.w3.org/1999/xlink" xlink:href="bdj-08-e51752-g005.jpg" position="float" id="oo_383232.jpg" orientation="portrait" xlink:type="simple"><uri content-type="original_file" xlink:type="simple">https://binary.pensoft.net/fig/383232</uri></graphic></fig><fig id="F5539577" position="float" orientation="portrait"><object-id xmlns:xlink="http://www.w3.org/1999/xlink" content-type="arpha" xlink:type="simple">D845F558-76AC-5F89-9673-42C1D177EE74</object-id><object-id xmlns:xlink="http://www.w3.org/1999/xlink" content-type="doi" xlink:type="simple">10.3897/BDJ.8.e51752.figure4</object-id><label>Figure 4.</label><caption><p>Male genitalia of <italic><tp:taxon-name><tp:taxon-name-part taxon-name-part-type="genus" reg="Anoplophora">A.</tp:taxon-name-part> <tp:taxon-name-part taxon-name-part-type="species" reg="fanjingensis">fanjingensis</tp:taxon-name-part></tp:taxon-name></italic> sp. n. <bold>a</bold>—<bold>c.</bold> tegmen and median lobe; <bold>d &amp; e.</bold> abdominal segment 8. (a, d, dorsal view; b, e, ventral view; c, lateral view; scale bar: 1 mm).</p></caption><graphic xmlns:xlink="http://www.w3.org/1999/xlink" xlink:href="bdj-08-e51752-g004.jpg" position="float" id="oo_383227.jpg" orientation="portrait" xlink:type="simple"><uri content-type="original_file" xlink:type="simple">https://binary.pensoft.net/fig/383227</uri></graphic></fig><fig id="F6009966" position="float" orientation="portrait"><object-id xmlns:xlink="http://www.w3.org/1999/xlink" content-type="arpha" xlink:type="simple">AF313DF5-FEEC-5091-8912-C38C2B71845F</object-id><object-id xmlns:xlink="http://www.w3.org/1999/xlink" content-type="doi" xlink:type="simple">10.3897/BDJ.8.e51752.figure1b</object-id><label>Figure 1b.</label><graphic xmlns:xlink="http://www.w3.org/1999/xlink" xlink:href="bdj-08-e51752-g001_b.jpg" xlink:type="simple" position="float" orientation="portrait" id="oo_439417.jpg"><uri content-type="original_file" xlink:type="simple">https://binary.pensoft.net/fig/439417</uri></graphic></fig><fig id="F6010882" position="float" orientation="portrait"><object-id xmlns:xlink="http://www.w3.org/1999/xlink" content-type="arpha" xlink:type="simple">78E93BA6-35CB-5561-9580-DA7FF7AE1B81</object-id><object-id xmlns:xlink="http://www.w3.org/1999/xlink" content-type="doi" xlink:type="simple">10.3897/BDJ.8.e51752.figure2b</object-id><label>Figure 2b.</label><graphic xmlns:xlink="http://www.w3.org/1999/xlink" xlink:href="bdj-08-e51752-g002_b.jpg" xlink:type="simple" position="float" orientation="portrait" id="oo_439899.jpg"><uri content-type="original_file" xlink:type="simple">https://binary.pensoft.net/fig/439899</uri></graphic></fig><fig id="F6009968" position="float" orientation="portrait"><object-id xmlns:xlink="http://www.w3.org/1999/xlink" content-type="arpha" xlink:type="simple">895845F3-8A98-5157-AF01-8A81D5C68504</object-id><object-id xmlns:xlink="http://www.w3.org/1999/xlink" content-type="doi" xlink:type="simple">10.3897/BDJ.8.e51752.figure1d</object-id><label>Figure 1d.</label><graphic xmlns:xlink="http://www.w3.org/1999/xlink" xlink:href="bdj-08-e51752-g001_d.jpg" xlink:type="simple" position="float" orientation="portrait" id="oo_439419.jpg"><uri content-type="original_file" xlink:type="simple">https://binary.pensoft.net/fig/439419</uri></graphic></fig><fig id="F6009967" position="float" orientation="portrait"><object-id xmlns:xlink="http://www.w3.org/1999/xlink" content-type="arpha" xlink:type="simple">C409B425-7743-57DE-ACE2-531A89B80789</object-id><object-id xmlns:xlink="http://www.w3.org/1999/xlink" content-type="doi" xlink:type="simple">10.3897/BDJ.8.e51752.figure1c</object-id><label>Figure 1c.</label><graphic xmlns:xlink="http://www.w3.org/1999/xlink" xlink:href="bdj-08-e51752-g001_c.jpg" xlink:type="simple" position="float" orientation="portrait" id="oo_439418.jpg"><uri content-type="original_file" xlink:type="simple">https://binary.pensoft.net/fig/439418</uri></graphic></fig></tp:treatment-sec><ref-list><ref id="B5539905"><element-citation xmlns:xlink="http://www.w3.org/1999/xlink" publication-type="book" xlink:type="simple"><person-group person-group-type="author"><name name-style="western"><surname>Lingafelter</surname><given-names>SW</given-names></name><name name-style="western"><surname>Hoebeke</surname><given-names>ER</given-names></name></person-group><year>2002</year><source>Revision of the genus <italic><tp:taxon-name><tp:taxon-name-part taxon-name-part-type="genus" reg="Anoplophora">Anoplophora</tp:taxon-name-part></tp:taxon-name></italic> (<tp:taxon-name><tp:taxon-name-part taxon-name-part-type="order">Coleoptera</tp:taxon-name-part></tp:taxon-name>: <tp:taxon-name><tp:taxon-name-part taxon-name-part-type="family">Cerambycidae</tp:taxon-name-part></tp:taxon-name>)</source><publisher-name>Entomological Society of Washington</publisher-name><publisher-loc>Washington DC</publisher-loc></element-citation></ref><ref id="B5539924"><element-citation xmlns:xlink="http://www.w3.org/1999/xlink" publication-type="software" xlink:type="simple"><person-group person-group-type="author"><name name-style="western"><surname>Tavakilian</surname><given-names>G</given-names></name><name name-style="western"><surname>Chevillotte</surname><given-names>H</given-names></name></person-group><year>2019</year><article-title>Titan: base de données internationales sur les <tp:taxon-name><tp:taxon-name-part taxon-name-part-type="family">Cerambycidae</tp:taxon-name-part></tp:taxon-name> ou Longicornes. Version 4.0</article-title><date-in-citation content-type="released">2019-12-11T00:00:00+02:00</date-in-citation><uri xlink:type="simple">http://titan.gbif.fr/index.html</uri><comment content-type="Version">4</comment></element-citation></ref><ref id="B5539914"><element-citation xmlns:xlink="http://www.w3.org/1999/xlink" publication-type="article" xlink:type="simple"><person-group person-group-type="author"><name name-style="western"><surname>Pic</surname><given-names>M</given-names></name></person-group><year>1907</year><article-title>Coléoptères exotiques nouveaux ou peu connus (Suite)</article-title><source>L'Échange, Revue Linnéenne</source><volume>23</volume><issue>271</issue><fpage>151</fpage><lpage>152</lpage></element-citation></ref></ref-list></tp:taxon-treatment>
